# Supplementary material for: Provoked Vestibulodynia and Topical Treatment: A New Option
Source: Healthcare (Basel). 2022 Apr 30;10(5):830. doi: 10.3390/healthcare10050830 (PMC9142053; doi:10.3390/healthcare10050830)
Supplement: Supplementary file 1 [file healthcare-10-00830-s001.zip]

Archive with 1 entries (1 files):
- healthcare-1696015-supplementary.pdf
